# Supplementary material for: Differential regulation of long noncoding RNAs by endogenous and exogenous reactive oxygen species-generating prooxidants in NIH3T3 cells
Source: PLoS One. 2025 Sep 22;20(9):e0333072. doi: 10.1371/journal.pone.0333072 (PMC12453188; doi:10.1371/journal.pone.0333072)
Supplement: S1 File — (XLSX) [file pone.0333072.s001.xlsx]

## Sheet: S1 File
S1 File RT-qPCR data tables
A (chemical)	Gene	Sample/Control	SD		F	Gene	Sample/Control	SD		K	Gene	Sample/Control	SD		P	Gene	Sample/Control	SD
	Actb	0.733781	0.00205079			Actb	1.81389	0.0525769			Actb	0.242871	0.00392745			Actb	0.976991	0.0213053
	Snhg4	0.780669	0.0128549			Snhg4	3.68132	0.0198506			Snhg4	8.74823	0.338835			Snhg4	34.2215	1.01042
	Kcnq1ot1	0.886218	0.038628			Kcnq1ot1	3.93147	0.0640522			Kcnq1ot1	1.43406	0.0811444			Kcnq1ot1	100.818	8.97683
	Rmst	2.00803	0.119251			Rmst	2.22001	0.0329045			Rmst	0.364439	0.0224111			Rmst	6624.97	367.333
	Neat1	2.53775	0.119251			Neat1	0.295053	0.0329045			Neat1	4.10537	0.218386			Neat1	69.6656	4.44455
	Gas5	0.856032	0.0023837			Gas5	1.20956	0.0636755			Gas5	1.36065	0.124186			Gas5	3.76216	0.0692595
	Mir17hg	1.05628	0.087062			Mir17hg	2.75635	0.0160961			Mir17hg	0.558471	0.0214527			Mir17hg	15.5798	0.779369
	Gt(ROSA)26Sor	0.502	0.0044729			Gt(ROSA)26Sor	1.94652	0.0833432			Gt(ROSA)26Sor	2.04566	0.00562275			Gt(ROSA)26Sor	69.0297	5.74287
	Snhg8	0.579457	0.000989184			Snhg8	1.67188	0.117988			Snhg8	2.803	0.189393			Snhg8	5.79944	0.165503
	Snhg17	1.62262	0.0072793			Snhg17	6.12974	0.126669			Snhg17	4.09754	0.0745515			Snhg17	7.69914	0.00556219
	Peg13	1.84174	0.0196201			Peg13	1.77953	0.131735			Peg13	2.84438	0.00839861			Peg13	321	41.7609
B	Gene	Sample/Control	SD		G	Gene	Sample/Control	SD		L	Gene	Sample/Control	SD		Q	Gene	Sample/Control	SD
	Actb	0.792442	0.0132365			Actb	1.01064	0.00390427			Actb	0.591684	0.00232787			Actb	1.69562	0.0331864
	Snhg4	1.10961	0.000350821			Snhg4	1.9195	0.0296367			Snhg4	9.47354	0.668947			Snhg4	42.8977	0.854051
	Kcnq1ot1	1.03653	0.0205599			Kcnq1ot1	1.15697	0.0312446			Kcnq1ot1	11.9374	0.588631			Kcnq1ot1	68.2181	5.56247
	Rmst	1.56149	0.192571			Rmst	0.723991	0.0317492			Rmst	6.2183	0.725259			Rmst	10443.2	580.996
	Neat1	1.46419	0.192571			Neat1	0.470895	0.0317492			Neat1	5.17581	0.0749808			Neat1	188.354	23.3151
	Gas5	0.631437	0.00547577			Gas5	0.27208	0.00595593			Gas5	1.5898	0.122261			Gas5	3.74851	0.102117
	Mir17hg	0.975381	0.0772729			Mir17hg	1.10615	0.0018901			Mir17hg	2.75243	0.221691			Mir17hg	7.8781	0.642508
	Gt(ROSA)26Sor	0.576098	0.00544255			Gt(ROSA)26Sor	0.693821	0.0325144			Gt(ROSA)26Sor	44.9806	1.14218			Gt(ROSA)26Sor	79.989	6.51555
	Snhg8	0.560296	0.011082			Snhg8	0.673951	0.00619207			Snhg8	9.39876	1.04328			Snhg8	13.1043	0.093935
	Snhg17	2.33351	0.0738361			Snhg17	1.98307	0.0733136			Snhg17	9.09978	0.450624			Snhg17	16.8859	1.84485
	Peg13	0.799828	0.0207805			Peg13	0.644047	0.0233069			Peg13	3.93842	0.215854			Peg13	529.844	57.1891
C	Gene	Sample/Control	SD		H	Gene	Sample/Control	SD		M	Gene	Sample/Control	SD		R	Gene	Sample/Control	SD
	Actb	0.756948	0.0433798			Actb	0.661137	0.0305131			Actb	0.880141	0.00985582			Actb	0.662793	0.0200408
	Snhg4	0.984736	0.0129985			Snhg4	1.52395	0.0367921			Snhg4	8.84443	0.112004			Snhg4	25.7363	1.69928
	Kcnq1ot1	0.875434	0.0118279			Kcnq1ot1	0.837558	0.0267768			Kcnq1ot1	26.2921	1.6923			Kcnq1ot1	14.6312	0.750236
	Rmst	0.952678	0.238677			Rmst	0.413297	0.0809899			Rmst	1.0031	0.0774066			Rmst	0.314094	0.0183595
	Neat1	1.91097	0.238677			Neat1	1.13519	0.0809899			Neat1	8.14682	0.515445			Neat1	1.38395	0.114738
	Gas5	0.168495	0.00617443			Gas5	1.94773	0.0782663			Gas5	2.63767	0.108256			Gas5	2.00924	0.00684689
	Mir17hg	0.19488	0.0152464			Mir17hg	0.536777	0.0316718			Mir17hg	1.89675	0.0481792			Mir17hg	3.88586	0.113096
	Gt(ROSA)26Sor	0.417281	0.00327074			Gt(ROSA)26Sor	0.733484	0.0176099			Gt(ROSA)26Sor	14.4151	0.0526238			Gt(ROSA)26Sor	14.3366	0.288183
	Snhg8	0.729688	0.0260333			Snhg8	2.49506	0.119749			Snhg8	4.16317	0.384682			Snhg8	17.6644	0.243682
	Snhg17	2.16307	0.03838			Snhg17	2.38408	0.136835			Snhg17	6.84567	0.476114			Snhg17	13.9697	1.01779
	Peg13	1.12398	0.0406568			Peg13	1.48444	0.0719367			Peg13	4.00549	0.328947			Peg13	1.15846	0.114747
D	Gene	Sample/Control	SD		I	Gene	Sample/Control	SD		N	Gene	Sample/Control	SD		S	Gene	Sample/Control	SD
	Actb	0.994829	0.00592724			Actb	1.26726	0.0789919			Actb	1.61158	0.00364531			Actb	0.646132	0.0145169
	Snhg4	0.991845	0.0119157			Snhg4	3.50739	0.10606			Snhg4	12.177	1.26888			Snhg4	3.89207	0.170246
	Kcnq1ot1	1.5201	0.0496573			Kcnq1ot1	2.00101	0.00373105			Kcnq1ot1	17.9191	0.592977			Kcnq1ot1	9.85582	0.130258
	Rmst	0.909123	0.0381177			Rmst	0.915826	0.0755267			Rmst	0.110799	0.0119591			Rmst	0.137894	0.0119423
	Neat1	0.480675	0.0381177			Neat1	2.94732	0.0755267			Neat1	24.4453	1.15581			Neat1	3.49615	0.360523
	Gas5	1.257	0.0470233			Gas5	3.54305	0.0799461			Gas5	0.730199	0.0776003			Gas5	3.17876	0.388035
	Mir17hg	1.05312	0.00262898			Mir17hg	1.28378	0.0179319			Mir17hg	1.33782	0.136093			Mir17hg	2.08822	0.111569
	Gt(ROSA)26Sor	0.675008	0.00634721			Gt(ROSA)26Sor	1.1706	0.059524			Gt(ROSA)26Sor	5.07401	0.581365			Gt(ROSA)26Sor	17.5458	1.91379
	Snhg8	1.24205	0.05506			Snhg8	3.20087	0.123195			Snhg8	2.90777	0.327095			Snhg8	5.01558	0.184274
	Snhg17	2.88406	0.0896916			Snhg17	5.99061	0.167725			Snhg17	4.95464	0.562094			Snhg17	1.23492	0.0997212
	Peg13	1.64443	0.0614755			Peg13	4.1167	0.122993			Peg13	1.39584	0.161973			Peg13	6.26903	0.782326
E	Gene	Sample/Control	SD		J	Gene	Sample/Control	SD		O	Gene	Sample/Control	SD		T	Gene	Sample/Control	SD
	Actb	1.48842	0.142048			Actb	0.974347	0.0157561			Actb	0.982716	0.0377114			Actb	1.06144	0.0213471
	Snhg4	3.8882	0.411977			Snhg4	7.00619	0.278966			Snhg4	8.07732	0.152416			Snhg4	21.0157	0.58004
	Kcnq1ot1	3.48066	0.376172			Kcnq1ot1	2.92231	0.09984			Kcnq1ot1	20.3651	0.457638			Kcnq1ot1	27.9927	3.59995
	Rmst	0.927393	0.0773756			Rmst	2.78489	0.161294			Rmst	1.01828	0.127427			Rmst	3.08118	0.358139
	Neat1	0.691299	0.0773756			Neat1	6.54876	0.161294			Neat1	6.64663	0.279741			Neat1	7.58985	0.879104
	Gas5	2.23314	0.20992			Gas5	3.50138	0.0297492			Gas5	1.75567	0.0142083			Gas5	3.17057	0.277325
	Mir17hg	1.60874	0.10286			Mir17hg	1.77709	0.128335			Mir17hg	1.03424	0.00873654			Mir17hg	1.3719	0.0134447
	Gt(ROSA)26Sor	1.91137	0.175018			Gt(ROSA)26Sor	1.78646	0.0956634			Gt(ROSA)26Sor	9.56457	0.373633			Gt(ROSA)26Sor	18.6381	1.09543
	Snhg8	1.32029	0.147484			Snhg8	4.33526	0.252349			Snhg8	63.9536	5.03429			Snhg8	3.01687	0.200689
	Snhg17	3.54042	0.319949			Snhg17	4.8336	0.228545			Snhg17	4.76581	0.0573921			Snhg17	5.91012	0.241872
	Peg13	2.01725	0.212398			Peg13	7.34673	0.127137			Peg13	5.98511	0.468681			Peg13	5.22331	0.362901
